# Supplementary material for: A Nanoparticle-Coated Cellulose Acetate Membrane for Highly Efficient, Low-Cost Circulating Tumor Cell Detection
Source: Biosensors (Basel). 2024 Oct 1;14(10):472. doi: 10.3390/bios14100472 (PMC11505997; doi:10.3390/bios14100472)
Supplement: Supplementary file 1 [file biosensors-14-00472-s001.zip]

Archive with 1 entries (1 files):
- biosensors-3184011-supplementary.pdf
